# Supplementary material for: Next-Generation Sequencing for Screening Analysis of Cystic Fibrosis: Spectrum and Novel Variants in a South–Central Italian Cohort
Source: Genes (Basel). 2023 Aug 11;14(8):1608. doi: 10.3390/genes14081608 (PMC10454170; doi:10.3390/genes14081608)
Supplement: Supplementary file 1 [file genes-14-01608-s001.zip]

Archive with 1 entries (1 files):
- genes-2545868-supplementary.pdf
